# Supplementary material for: De Novo Computational Design of a Lipase with Hydrolysis Activity towards Middle-Chained Fatty Acid Esters
Source: Int J Mol Sci. 2023 May 11;24(10):8581. doi: 10.3390/ijms24108581 (PMC10218306; doi:10.3390/ijms24108581)
Supplement: Supplementary file 1 [file ijms-24-08581-s001.zip]

Archive with 1 entries (1 files):
- ijms-2384519-supplementary.pdf
